# Supplementary material for: The Metabolome and the Gut Microbiota for the Prediction of Necrotizing Enterocolitis and Spontaneous Intestinal Perforation: A Systematic Review
Source: Nutrients. 2022 Sep 18;14(18):3859. doi: 10.3390/nu14183859 (PMC9506026; doi:10.3390/nu14183859)
Supplement: Supplementary file 1 [file nutrients-14-03859-s001.zip]

Archive with 1 entries (1 files):
- nutrients-1879998-supplementary.pdf
